# Supplementary material for: Approximate Bayesian inference of directed acyclic graphs in biology with flexible priors on edge states
Source: PLoS Comput Biol. 2026 Mar 16;22(3):e1014039. doi: 10.1371/journal.pcbi.1014039 (PMC13046286; doi:10.1371/journal.pcbi.1014039)
Supplement: S6 Table — We simulated 25 datasets for each combination of topology, N, and β, and ran each method once per dataset. (XLSX) [file pcbi.1014039.s027.xlsx]

## Sheet: GN4
Method	N	B	Precision.Mean	Precision.SD	Recall.Mean	Recall.SD	MSE2.Mean	MSE2.SD
baycn	100	0.2	0.94	0.21	0.44	0.26	0.16	0.03
baycn	100	0.5	0.98	0.06	0.99	0.05	0.08	0.03
baycn	100	1	0.97	0.07	1	0	0.03	0.03
baycn	200	0.2	0.99	0.05	0.72	0.21	0.12	0.03
baycn	200	0.5	0.99	0.04	1	0	0.07	0.05
baycn	200	1	0.98	0.06	1	0	0.02	0.02
baycn	600	0.2	0.99	0.04	1	0	0.09	0.02
baycn	600	0.5	0.99	0.04	1	0	0.07	0.06
baycn	600	1	0.98	0.06	1	0	0.01	0.01
mc3	100	0.2	0.94	0.21	0.5	0.26	0.14	0.02
mc3	100	0.5	0.98	0.07	1	0	0.08	0.02
mc3	100	1	0.9	0.12	1	0	0.07	0.04
mc3	200	0.2	0.98	0.07	0.77	0.22	0.12	0.03
mc3	200	0.5	0.99	0.04	1	0	0.07	0.04
mc3	200	1	0.95	0.09	1	0	0.03	0.03
mc3	600	0.2	0.99	0.04	0.99	0.05	0.09	0.02
mc3	600	0.5	0.99	0.04	1	0	0.07	0.05
mc3	600	1	0.99	0.04	1	0	0.01	0.01
order	100	0.2	0.8	0.41	0.29	0.21	0.21	0.04
order	100	0.5	0.99	0.05	0.96	0.09	0.08	0.03
order	100	1	0.99	0.04	1	0	0.01	0.02
order	200	0.2	0.91	0.28	0.48	0.24	0.19	0.05
order	200	0.5	1	0	1	0	0.07	0.05
order	200	1	0.99	0.04	1	0	0.01	0.03
order	600	0.2	1	0	0.96	0.12	0.09	0.03
order	600	0.5	1	0	1	0	0.06	0.06
order	600	1	1	0	1	0	0.002	0.001
partition	100	0.2	0.92	0.28	0.36	0.22	0.17	0.02
partition	100	0.5	0.98	0.06	0.97	0.08	0.07	0.02
partition	100	1	0.98	0.07	1	0	0.02	0.02
partition	200	0.2	0.99	0.07	0.6	0.2	0.14	0.03
partition	200	0.5	0.99	0.04	1	0	0.07	0.04
partition	200	1	0.99	0.04	1	0	0.01	0.01
partition	600	0.2	0.99	0.05	0.97	0.11	0.09	0.02
partition	600	0.5	1	0	1	0	0.06	0.05
partition	600	1	1	0	1	0	0.001	0.001
bcdag	100	0.2	0.04	0.2	0.01	0.05	0.25	0.01
bcdag	100	0.5	0.99	0.07	0.65	0.16	0.14	0.04
bcdag	100	1	0.99	0.07	0.96	0.12	0.07	0.12
bcdag	200	0.2	0.2	0.41	0.05	0.1	0.24	0.02
bcdag	200	0.5	1	0	0.98	0.07	0.08	0.06
bcdag	200	1	1	0	1	0	0	0
bcdag	600	0.2	1	0	0.52	0.18	0.16	0.03
bcdag	600	0.5	1	0	1	0	0.08	0.14
bcdag	600	1	1	0	1	0	0.0008	0.0005
scanBMA	100	0.2	0.88	0.33	0.35	0.25	-	-
scanBMA	100	0.5	0.95	0.1	0.97	0.08	-	-
scanBMA	100	1	0.79	0.03	0.99	0.05	-	-
scanBMA	200	0.2	0.98	0.08	0.67	0.22	-	-
scanBMA	200	0.5	0.87	0.11	1	0	-	-
scanBMA	200	1	0.8	0	1	0	-	-
scanBMA	600	0.2	0.98	0.07	0.99	0.05	-	-
scanBMA	600	0.5	0.8	0	1	0	-	-
scanBMA	600	1	0.8	0	1	0	-	-

## Sheet: GN11
Method	N	B	Precision.Mean	Precision.SD	Recall.Mean	Recall.SD	MSE2.Mean	MSE2.SD
baycn	100	0.2	0.79	0.19	0.43	0.14	0.04	0.01
baycn	100	0.5	0.89	0.08	1	0.02	0.05	0.02
baycn	100	1	0.77	0.12	1	0	0.06	0.03
baycn	200	0.2	0.91	0.1	0.73	0.15	0.04	0.01
baycn	200	0.5	0.77	0.12	1	0	0.07	0.03
baycn	200	1	0.78	0.1	1	0	0.06	0.02
baycn	600	0.2	0.89	0.09	1	0	0.04	0.02
baycn	600	0.5	0.75	0.09	1	0	0.07	0.03
baycn	600	1	0.76	0.12	1	0	0.06	0.02
mc3	100	0.2	0.71	0.17	0.55	0.18	0.04	0.01
mc3	100	0.5	0.87	0.1	1	0.02	0.02	0.01
mc3	100	1	0.96	0.06	1	0	0.01	0
mc3	200	0.2	0.86	0.13	0.76	0.14	0.03	0.01
mc3	200	0.5	0.88	0.11	1	0	0.02	0.01
mc3	200	1	0.96	0.06	1	0	0.01	0
mc3	600	0.2	0.91	0.08	1	0.02	0.02	0
mc3	600	0.5	0.93	0.07	1	0	0.01	0
mc3	600	1	0.95	0.06	1	0	0.01	0
order	100	0.2	0.89	0.18	0.29	0.15	0.05	0.01
order	100	0.5	0.97	0.05	0.98	0.05	0.01	0.01
order	100	1	0.99	0.03	1	0	0	0
order	200	0.2	0.98	0.05	0.54	0.17	0.04	0.01
order	200	0.5	0.96	0.06	1	0	0.01	0.01
order	200	1	0.98	0.04	1	0	0	0
order	600	0.2	0.98	0.04	0.96	0.07	0.019	0.006
order	600	0.5	0.99	0.03	1	0	0.004	0.003
order	600	1	0.98	0.04	1	0	0.003	0.001
partition	100	0.2	0.85	0.2	0.36	0.18	0.04	0.01
partition	100	0.5	0.96	0.07	0.99	0.03	0.02	0.01
partition	100	1	0.99	0.03	1	0	0.01	0
partition	200	0.2	0.97	0.06	0.62	0.15	0.03	0.01
partition	200	0.5	0.96	0.07	1	0	0.01	0.01
partition	200	1	0.98	0.04	1	0	0.01	0
partition	600	0.2	0.97	0.06	0.99	0.03	0.02	0.005
partition	600	0.5	0.99	0.03	1	0	0.008	0.004
partition	600	1	0.99	0.03	1	0	0.011	0.009
bcdag	100	0.2	0.16	0.37	0.02	0.04	0.06	0
bcdag	100	0.5	0.99	0.03	0.73	0.17	0.02	0.01
bcdag	100	1	1	0.02	1	0.02	0	0.01
bcdag	200	0.2	0.44	0.51	0.05	0.06	0.06	0
bcdag	200	0.5	1	0	1	0.02	0	0
bcdag	200	1	1	0	1	0	0	0
bcdag	600	0.2	1	0	0.58	0.16	0.033	0.008
bcdag	600	0.5	1	0	1	0	0.0004	0.0004
bcdag	600	1	1	0	1	0	0.0003	0.0003
scanBMA	100	0.2	0.83	0.2	0.34	0.16	-	-
scanBMA	100	0.5	0.93	0.07	0.98	0.04	-	-
scanBMA	100	1	0.9	0.02	1	0	-	-
scanBMA	200	0.2	0.94	0.09	0.66	0.16	-	-
scanBMA	200	0.5	0.88	0.07	1	0	-	-
scanBMA	200	1	0.9	0.03	1	0	-	-
scanBMA	600	0.2	0.92	0.09	1	0.02	-	-
scanBMA	600	0.5	0.88	0.05	1	0	-	-
scanBMA	600	1	0.89	0.03	1	0	-	-

## Sheet: GN8
The mean and standard deviation of precision, power and MSE2 for GN4, GN11 and GN8 when a fully connected graph was used as input. We simulated 25 datasets for each combination of topology, N, and β, and ran each method once per dataset.
Method	N	B	Precision.Mean	Precision.SD	Recall.Mean	Recall.SD	MSE2.Mean	MSE2.SD
baycn	100	0.2	0.77	0.25	0.42	0.18	0.09	0.01
baycn	100	0.5	0.93	0.09	0.98	0.05	0.04	0.02
baycn	100	1	0.92	0.08	1	0.03	0.02	0.02
baycn	200	0.2	0.93	0.09	0.7	0.18	0.07	0.01
baycn	200	0.5	0.94	0.08	1	0	0.03	0.02
baycn	200	1	0.95	0.07	1	0	0.02	0.01
baycn	600	0.2	0.95	0.06	1	0.03	0.05	0.02
baycn	600	0.5	0.96	0.05	1	0	0.03	0.03
baycn	600	1	0.94	0.07	1	0	0.01	0.01
mc3	100	0.2	0.77	0.17	0.53	0.15	0.09	0.01
mc3	100	0.5	0.89	0.11	0.98	0.04	0.04	0.01
mc3	100	1	0.87	0.09	0.99	0.03	0.04	0.02
mc3	200	0.2	0.92	0.1	0.77	0.15	0.07	0.01
mc3	200	0.5	0.92	0.09	1	0	0.04	0.01
mc3	200	1	0.91	0.08	1	0	0.02	0.01
mc3	600	0.2	0.96	0.05	1	0.03	0.05	0.02
mc3	600	0.5	0.97	0.06	1	0	0.02	0.01
mc3	600	1	0.95	0.06	1	0	0.01	0.01
order	100	0.2	0.83	0.29	0.31	0.17	0.11	0.01
order	100	0.5	0.98	0.06	0.97	0.05	0.03	0.01
order	100	1	0.96	0.06	1	0.03	0.01	0.01
order	200	0.2	0.95	0.1	0.53	0.16	0.09	0.02
order	200	0.5	0.99	0.03	1	0	0.02	0.01
order	200	1	0.99	0.03	1	0	0	0
order	600	0.2	0.99	0.03	0.98	0.06	0.05	0.02
order	600	0.5	0.99	0.04	1	0	0.016	0.014
order	600	1	1	0.02	1	0	0.002	0.003
partition	100	0.2	0.82	0.25	0.37	0.17	0.09	0.01
partition	100	0.5	0.97	0.05	0.96	0.06	0.03	0.01
partition	100	1	0.94	0.08	1	0.03	0.02	0.01
partition	200	0.2	0.94	0.1	0.6	0.17	0.07	0.01
partition	200	0.5	0.99	0.04	1	0	0.03	0.02
partition	200	1	0.98	0.04	1	0	0.01	0.01
partition	600	0.2	0.98	0.04	0.98	0.06	0.05	0.02
partition	600	0.5	0.98	0.04	1	0	0.025	0.024
partition	600	1	1	0.02	1	0	0.002	0.003
bcdag	100	0.2	0.08	0.28	0.01	0.03	0.12	0
bcdag	100	0.5	0.98	0.06	0.74	0.12	0.05	0.02
bcdag	100	1	0.99	0.04	0.96	0.07	0.05	0.04
bcdag	200	0.2	0.28	0.46	0.04	0.08	0.12	0.01
bcdag	200	0.5	1	0	0.99	0.03	0.04	0.03
bcdag	200	1	0.96	0.11	0.98	0.06	0.03	0.05
bcdag	600	0.2	1	0	0.56	0.17	0.075	0.013
bcdag	600	0.5	1	0	1	0	0.042	0.041
bcdag	600	1	0.95	0.11	0.99	0.03	0.023	0.05
scanBMA	100	0.2	0.8	0.29	0.34	0.18	-	-
scanBMA	100	0.5	0.9	0.08	0.95	0.07	-	-
scanBMA	100	1	0.85	0.06	0.98	0.04	-	-
scanBMA	200	0.2	0.93	0.1	0.63	0.19	-	-
scanBMA	200	0.5	0.86	0.06	1	0	-	-
scanBMA	200	1	0.88	0.03	1	0	-	-
scanBMA	600	0.2	0.93	0.06	0.99	0.03	-	-
scanBMA	600	0.5	0.86	0.04	1	0	-	-
scanBMA	600	1	0.87	0.04	1	0	-	-
