# Supplementary material for: Approximate Bayesian inference of directed acyclic graphs in biology with flexible priors on edge states
Source: PLoS Comput Biol. 2026 Mar 16;22(3):e1014039. doi: 10.1371/journal.pcbi.1014039 (PMC13046286; doi:10.1371/journal.pcbi.1014039)
Supplement: S19 Table — Sheet 1 shows the results under the informed input graph, and Sheet 2 under the fully connect input graph. (XLSX) [file pcbi.1014039.s040.xlsx]

## Sheet: informed
Posterior probabilities of edge states from baycn on the Drosophila data. Sheet 1 shows the results under the informed input graph, and Sheet 2 under the fully connected input graph.
edge	forward	backward	absence
Meso-Twi_2_4h	0.944667	0	0.0553333
VM-Bin_6_8h	0.831	0	0.169
VM-Bin_8_10h	0.852667	0	0.147333
VM-Bin_10_12h	0.431667	0	0.568333
VM-Bap_6_8h	0.307	0	0.693
SM-Mef2_6_8h	0.683667	0	0.316333
SM-Mef2_8_10h	0.125	0	0.875
SM-Mef2_10_12h	0.985667	0	0.0143333
CM-Bin_10_12h	0.732333	0	0.267667
Meso_SM-Tin_2_4h	0.772333	0	0.227667
Meso_SM-Tin_4_6h	0.459333	0	0.540667
Meso_SM-Tin_6_8h	0.537333	0	0.462667
Meso_SM-Mef2_2_4h	0.980667	0	0.0193333
Meso_SM-Mef2_4_6h	0.806	0	0.194
Meso_SM-Mef2_6_8h	0.204	0	0.796
Meso_SM-Mef2_8_10h	0.106	0	0.894
Meso_SM-Mef2_10_12h	0.136	0	0.864
VM_SM-Bin_8_10h	0.316	0	0.684
VM_SM-Bin_10_12h	0.872667	0	0.127333
VM_SM-Twi_2_4h	0.887333	0	0.112667
VM_SM-Mef2_8_10h	0.645333	0	0.354667
VM_SM-Mef2_10_12h	1	0	0
Tin_2_4h-Tin_4_6h	0.269	0.731	0
Tin_2_4h-Twi_4_6h	0.356667	0.352	0.291333
Tin_4_6h-Twi_4_6h	0.690333	0.309333	0.000333333
Tin_4_6h-Twi_6_8h	0.979333	0.0113333	0.00933333
Tin_4_6h-Mef2_2_4h	0.979333	0.00166667	0.019
Tin_4_6h-Mef2_4_6h	0.372	0.628	0
Tin_6_8h-Bin_6_8h	0.0413333	0.404667	0.554
Tin_6_8h-Bap_6_8h	0.172	0.828	0
Bin_6_8h-Bin_8_10h	0.394333	0.605667	0
Bin_6_8h-Bin_10_12h	0.367333	0.431667	0.201
Bin_6_8h-Bap_6_8h	0.930667	0.0693333	0
Bin_8_10h-Bin_10_12h	0.687	0.313	0
Twi_2_4h-Twi_4_6h	0.0543333	0.945667	0
Twi_4_6h-Twi_6_8h	0.999667	0.000333333	0
Twi_4_6h-Mef2_4_6h	0.229333	0.770667	0
Twi_6_8h-Mef2_6_8h	0	1	0
Mef2_2_4h-Mef2_6_8h	0.000333333	0.999667	0
Mef2_2_4h-Mef2_10_12h	0.163667	0.745333	0.091
Mef2_4_6h-Mef2_6_8h	0.455	0.545	0
Mef2_6_8h-Mef2_8_10h	0.480667	0.519333	0
Mef2_8_10h-Mef2_10_12h	0.413667	0.586333	0

## Sheet: fully connected
Posterior probabilities of edge states from baycn on the Drosophila data. Sheet 1 shows the results under the informed input graph, and Sheet 2 under the fully connected input graph.
edge	forward	backward	absence
Meso-VM	0.158667	0.152333	0.689
Meso-SM	0.138	0.138	0.724
Meso-CM	0.133667	0.132	0.734333
Meso-Meso_SM	0.0983333	0.108667	0.793
Meso-VM_SM	0.210333	0.243	0.546667
Meso-Tin_2_4h	0.141667	0	0.858333
Meso-Tin_4_6h	0.114667	0	0.885333
Meso-Tin_6_8h	0.22	0	0.78
Meso-Bin_6_8h	0.121	0	0.879
Meso-Bin_8_10h	0.128667	0	0.871333
Meso-Bin_10_12h	0.133667	0	0.866333
Meso-Twi_2_4h	0.893	0	0.107
Meso-Twi_4_6h	0.324	0	0.676
Meso-Twi_6_8h	0.124667	0	0.875333
Meso-Bap_6_8h	0.100333	0	0.899667
Meso-Mef2_2_4h	0.0996667	0	0.900333
Meso-Mef2_4_6h	0.159667	0	0.840333
Meso-Mef2_6_8h	0.192333	0	0.807667
Meso-Mef2_8_10h	0.175333	0	0.824667
Meso-Mef2_10_12h	0.145	0	0.855
VM-SM	0.087	0.094	0.819
VM-CM	0.0776667	0.0833333	0.839
VM-Meso_SM	0.0746667	0.0796667	0.845667
VM-VM_SM	0.134333	0.126333	0.739333
VM-Tin_2_4h	0.126333	0	0.873667
VM-Tin_4_6h	0.212	0	0.788
VM-Tin_6_8h	0.468	0	0.532
VM-Bin_6_8h	0.817667	0	0.182333
VM-Bin_8_10h	0.718333	0	0.281667
VM-Bin_10_12h	0.408333	0	0.591667
VM-Twi_2_4h	0.249333	0	0.750667
VM-Twi_4_6h	0.814333	0	0.185667
VM-Twi_6_8h	0.124667	0	0.875333
VM-Bap_6_8h	0.353667	0	0.646333
VM-Mef2_2_4h	0.116667	0	0.883333
VM-Mef2_4_6h	0.134333	0	0.865667
VM-Mef2_6_8h	0.155	0	0.845
VM-Mef2_8_10h	0.136	0	0.864
VM-Mef2_10_12h	0.107333	0	0.892667
SM-CM	0.0836667	0.0813333	0.835
SM-Meso_SM	0.068	0.068	0.864
SM-VM_SM	0.117667	0.102667	0.779667
SM-Tin_2_4h	0.363667	0	0.636333
SM-Tin_4_6h	0.144	0	0.856
SM-Tin_6_8h	0.112667	0	0.887333
SM-Bin_6_8h	0.109333	0	0.890667
SM-Bin_8_10h	0.098	0	0.902
SM-Bin_10_12h	0.105667	0	0.894333
SM-Twi_2_4h	0.172	0	0.828
SM-Twi_4_6h	0.174667	0	0.825333
SM-Twi_6_8h	0.157	0	0.843
SM-Bap_6_8h	0.133667	0	0.866333
SM-Mef2_2_4h	0.107	0	0.893
SM-Mef2_4_6h	0.101	0	0.899
SM-Mef2_6_8h	0.784667	0	0.215333
SM-Mef2_8_10h	0.156	0	0.844
SM-Mef2_10_12h	0.984	0	0.016
CM-Meso_SM	0.0643333	0.07	0.865667
CM-VM_SM	0.109	0.116667	0.774333
CM-Tin_2_4h	0.403667	0	0.596333
CM-Tin_4_6h	0.336333	0	0.663667
CM-Tin_6_8h	0.104333	0	0.895667
CM-Bin_6_8h	0.0973333	0	0.902667
CM-Bin_8_10h	0.154333	0	0.845667
CM-Bin_10_12h	0.692667	0	0.307333
CM-Twi_2_4h	0.286	0	0.714
CM-Twi_4_6h	0.128667	0	0.871333
CM-Twi_6_8h	0.147	0	0.853
CM-Bap_6_8h	0.096	0	0.904
CM-Mef2_2_4h	0.258	0	0.742
CM-Mef2_4_6h	0.177	0	0.823
CM-Mef2_6_8h	0.101	0	0.899
CM-Mef2_8_10h	0.107333	0	0.892667
CM-Mef2_10_12h	0.306333	0	0.693667
Meso_SM-VM_SM	0.0883333	0.0806667	0.831
Meso_SM-Tin_2_4h	0.792667	0	0.207333
Meso_SM-Tin_4_6h	0.679667	0	0.320333
Meso_SM-Tin_6_8h	0.213333	0	0.786667
Meso_SM-Bin_6_8h	0.114333	0	0.885667
Meso_SM-Bin_8_10h	0.118	0	0.882
Meso_SM-Bin_10_12h	0.146333	0	0.853667
Meso_SM-Twi_2_4h	0.375333	0	0.624667
Meso_SM-Twi_4_6h	0.138	0	0.862
Meso_SM-Twi_6_8h	0.124333	0	0.875667
Meso_SM-Bap_6_8h	0.244333	0	0.755667
Meso_SM-Mef2_2_4h	0.954	0	0.046
Meso_SM-Mef2_4_6h	0.572667	0	0.427333
Meso_SM-Mef2_6_8h	0.150667	0	0.849333
Meso_SM-Mef2_8_10h	0.128	0	0.872
Meso_SM-Mef2_10_12h	0.138333	0	0.861667
VM_SM-Tin_2_4h	0.150333	0	0.849667
VM_SM-Tin_4_6h	0.525	0	0.475
VM_SM-Tin_6_8h	0.131667	0	0.868333
VM_SM-Bin_6_8h	0.328	0	0.672
VM_SM-Bin_8_10h	0.191	0	0.809
VM_SM-Bin_10_12h	0.803667	0	0.196333
VM_SM-Twi_2_4h	0.721333	0	0.278667
VM_SM-Twi_4_6h	0.207333	0	0.792667
VM_SM-Twi_6_8h	0.113	0	0.887
VM_SM-Bap_6_8h	0.121333	0	0.878667
VM_SM-Mef2_2_4h	0.353667	0	0.646333
VM_SM-Mef2_4_6h	0.102	0	0.898
VM_SM-Mef2_6_8h	0.247	0	0.753
VM_SM-Mef2_8_10h	0.615667	0	0.384333
VM_SM-Mef2_10_12h	1	0	0
Tin_2_4h-Tin_4_6h	0.316667	0.683333	0
Tin_2_4h-Tin_6_8h	0.184333	0.157	0.658667
Tin_2_4h-Bin_6_8h	0.038	0.0696667	0.892333
Tin_2_4h-Bin_8_10h	0.0916667	0.0513333	0.857
Tin_2_4h-Bin_10_12h	0.0543333	0.0446667	0.901
Tin_2_4h-Twi_2_4h	0.119333	0.074	0.806667
Tin_2_4h-Twi_4_6h	0.299333	0.483333	0.217333
Tin_2_4h-Twi_6_8h	0.413333	0.319	0.267667
Tin_2_4h-Bap_6_8h	0.0413333	0.0393333	0.919333
Tin_2_4h-Mef2_2_4h	0.056	0.0323333	0.911667
Tin_2_4h-Mef2_4_6h	0.097	0.046	0.857
Tin_2_4h-Mef2_6_8h	0.069	0.073	0.858
Tin_2_4h-Mef2_8_10h	0.054	0.0856667	0.860333
Tin_2_4h-Mef2_10_12h	0.0533333	0.0843333	0.862333
Tin_4_6h-Tin_6_8h	0.573667	0.421667	0.00466667
Tin_4_6h-Bin_6_8h	0.134667	0.0756667	0.789667
Tin_4_6h-Bin_8_10h	0.189333	0.054	0.756667
Tin_4_6h-Bin_10_12h	0.155	0.0826667	0.762333
Tin_4_6h-Twi_2_4h	0.123	0.225333	0.651667
Tin_4_6h-Twi_4_6h	0.787	0.194667	0.0183333
Tin_4_6h-Twi_6_8h	0.814667	0.131	0.0543333
Tin_4_6h-Bap_6_8h	0.104333	0.204	0.691667
Tin_4_6h-Mef2_2_4h	0.122333	0.0623333	0.815333
Tin_4_6h-Mef2_4_6h	0.842	0.158	0
Tin_4_6h-Mef2_6_8h	0.198	0.097	0.705
Tin_4_6h-Mef2_8_10h	0.103333	0.0866667	0.81
Tin_4_6h-Mef2_10_12h	0.0486667	0.0843333	0.867
Tin_6_8h-Bin_6_8h	0.398	0.377	0.225
Tin_6_8h-Bin_8_10h	0.0506667	0.156667	0.792667
Tin_6_8h-Bin_10_12h	0.09	0.0523333	0.857667
Tin_6_8h-Twi_2_4h	0.287	0.229	0.484
Tin_6_8h-Twi_4_6h	0.0413333	0.0433333	0.915333
Tin_6_8h-Twi_6_8h	0.203333	0.114333	0.682333
Tin_6_8h-Bap_6_8h	0.661333	0.338667	0
Tin_6_8h-Mef2_2_4h	0.623667	0.198	0.178333
Tin_6_8h-Mef2_4_6h	0.154	0.117	0.729
Tin_6_8h-Mef2_6_8h	0.514	0.449667	0.0363333
Tin_6_8h-Mef2_8_10h	0.206	0.119333	0.674667
Tin_6_8h-Mef2_10_12h	0.037	0.052	0.911
Bin_6_8h-Bin_8_10h	0.649	0.351	0
Bin_6_8h-Bin_10_12h	0.462667	0.389333	0.148
Bin_6_8h-Twi_2_4h	0.369	0.0916667	0.539333
Bin_6_8h-Twi_4_6h	0.0343333	0.034	0.931667
Bin_6_8h-Twi_6_8h	0.05	0.023	0.927
Bin_6_8h-Bap_6_8h	0.828	0.171667	0.000333333
Bin_6_8h-Mef2_2_4h	0.104	0.052	0.844
Bin_6_8h-Mef2_4_6h	0.122	0.0306667	0.847333
Bin_6_8h-Mef2_6_8h	0.0443333	0.0423333	0.913333
Bin_6_8h-Mef2_8_10h	0.336333	0.104333	0.559333
Bin_6_8h-Mef2_10_12h	0.281333	0.0766667	0.642
Bin_8_10h-Bin_10_12h	0.642333	0.357667	0
Bin_8_10h-Twi_2_4h	0.052	0.0386667	0.909333
Bin_8_10h-Twi_4_6h	0.044	0.124333	0.831667
Bin_8_10h-Twi_6_8h	0.0626667	0.0383333	0.899
Bin_8_10h-Bap_6_8h	0.0623333	0.049	0.888667
Bin_8_10h-Mef2_2_4h	0.042	0.062	0.896
Bin_8_10h-Mef2_4_6h	0.104	0.125	0.771
Bin_8_10h-Mef2_6_8h	0.0813333	0.0896667	0.829
Bin_8_10h-Mef2_8_10h	0.082	0.0563333	0.861667
Bin_8_10h-Mef2_10_12h	0.044	0.0383333	0.917667
Bin_10_12h-Twi_2_4h	0.144	0.086	0.77
Bin_10_12h-Twi_4_6h	0.0456667	0.0663333	0.888
Bin_10_12h-Twi_6_8h	0.08	0.028	0.892
Bin_10_12h-Bap_6_8h	0.0463333	0.0373333	0.916333
Bin_10_12h-Mef2_2_4h	0.0426667	0.049	0.908333
Bin_10_12h-Mef2_4_6h	0.0666667	0.054	0.879333
Bin_10_12h-Mef2_6_8h	0.0733333	0.0456667	0.881
Bin_10_12h-Mef2_8_10h	0.109	0.0573333	0.833667
Bin_10_12h-Mef2_10_12h	0.0463333	0.0423333	0.911333
Twi_2_4h-Twi_4_6h	0.332333	0.667667	0
Twi_2_4h-Twi_6_8h	0.0756667	0.0406667	0.883667
Twi_2_4h-Bap_6_8h	0.0413333	0.117333	0.841333
Twi_2_4h-Mef2_2_4h	0.310667	0.185333	0.504
Twi_2_4h-Mef2_4_6h	0.0366667	0.0323333	0.931
Twi_2_4h-Mef2_6_8h	0.083	0.103333	0.813667
Twi_2_4h-Mef2_8_10h	0.054	0.110667	0.835333
Twi_2_4h-Mef2_10_12h	0.0946667	0.240667	0.664667
Twi_4_6h-Twi_6_8h	0.923667	0.0763333	0
Twi_4_6h-Bap_6_8h	0.0356667	0.0343333	0.93
Twi_4_6h-Mef2_2_4h	0.0553333	0.0173333	0.927333
Twi_4_6h-Mef2_4_6h	0.88	0.118667	0.00133333
Twi_4_6h-Mef2_6_8h	0.0886667	0.042	0.869333
Twi_4_6h-Mef2_8_10h	0.088	0.121333	0.790667
Twi_4_6h-Mef2_10_12h	0.0663333	0.117	0.816667
Twi_6_8h-Bap_6_8h	0.0326667	0.0473333	0.92
Twi_6_8h-Mef2_2_4h	0.04	0.038	0.922
Twi_6_8h-Mef2_4_6h	0.118	0.333	0.549
Twi_6_8h-Mef2_6_8h	0.203333	0.796667	0
Twi_6_8h-Mef2_8_10h	0.0256667	0.0646667	0.909667
Twi_6_8h-Mef2_10_12h	0.0326667	0.0566667	0.910667
Bap_6_8h-Mef2_2_4h	0.0666667	0.0323333	0.901
Bap_6_8h-Mef2_4_6h	0.0343333	0.0426667	0.923
Bap_6_8h-Mef2_6_8h	0.072	0.0893333	0.838667
Bap_6_8h-Mef2_8_10h	0.121	0.226333	0.652667
Bap_6_8h-Mef2_10_12h	0.0463333	0.189333	0.764333
Mef2_2_4h-Mef2_4_6h	0.316	0.667333	0.0166667
Mef2_2_4h-Mef2_6_8h	0.133667	0.506	0.360333
Mef2_2_4h-Mef2_8_10h	0.162	0.429	0.409
Mef2_2_4h-Mef2_10_12h	0.249	0.449333	0.301667
Mef2_4_6h-Mef2_6_8h	0.593333	0.406667	0
Mef2_4_6h-Mef2_8_10h	0.114667	0.865667	0.0196667
Mef2_4_6h-Mef2_10_12h	0.031	0.0796667	0.889333
Mef2_6_8h-Mef2_8_10h	0.271333	0.728667	0
Mef2_6_8h-Mef2_10_12h	0.043	0.105667	0.851333
Mef2_8_10h-Mef2_10_12h	0.370333	0.629667	0
