# Supplementary material for: Approximate Bayesian inference of directed acyclic graphs in biology with flexible priors on edge states
Source: PLoS Comput Biol. 2026 Mar 16;22(3):e1014039. doi: 10.1371/journal.pcbi.1014039 (PMC13046286; doi:10.1371/journal.pcbi.1014039)
Supplement: S20 Table — Each sheet shows the results from a method. (XLSX) [file pcbi.1014039.s041.xlsx]

## Sheet: orderMCMC
Posterior probabilities from order MCMC, partition MCMC, BCDAG and scanBMA on the Drosophila data. Each sheet shows the results from a method.
	Meso	VM	SM	CM	Meso_SM	VM_SM	Tin_2_4h	Tin_4_6h	Tin_6_8h	Bin_6_8h	Bin_8_10h	Bin_10_12h	Twi_2_4h	Twi_4_6h	Twi_6_8h	Bap_6_8h	Mef2_2_4h	Mef2_4_6h	Mef2_6_8h	Mef2_8_10h	Mef2_10_12h
Meso	0	0	0	0	0	0	0.00249688	0.011236	0.0137328	0.0174782	0.00998752	0.0411985	0.871411	0.0274657	0	0.0287141	0	0	0.00124844	0.00124844	0.0212235
VM	0	0	0	0	0	0	0.00873908	0.0149813	0.228464	0.966292	0.754057	0.243446	0	0.852684	0	0.35206	0	0	0	0	0.0262172
SM	0	0	0	0	0	0	0.0187266	0.00499376	0.00998752	0.011236	0.011236	0.0499376	0	0.0062422	0	0.0599251	0	0	0.747815	0.21598	0.966292
CM	0	0	0	0	0	0	0.0062422	0.0524345	0.00499376	0.0124844	0.0137328	0.661673	0	0.00374532	0.00124844	0.0424469	0.00249688	0	0	0.00374532	0.108614
Meso_SM	0	0	0	0	0	0	0.845194	0.822722	0.252185	0.0337079	0.0262172	0.0686642	0	0.0124844	0	0.174782	0.930087	0.521848	0.254682	0.162297	0.153558
VM_SM	0	0	0	0	0	0	0.0162297	0.0461923	0.00374532	0.2397	0.151061	0.779026	0.802747	0.00749064	0	0.051186	0	0	0.00749064	0.995006	1
Tin_2_4h	0	0	0	0	0	0	0	0.252185	0.019975	0.0062422	0.0674157	0.0149813	0.00499376	0.262172	0.0062422	0.0187266	0	0	0	0	0.0287141
Tin_4_6h	0	0	0	0	0	0	0.747815	0	0.322097	0.00374532	0.284644	0.0811486	0.011236	0.995006	0.990012	0.019975	0.245943	1	0	0	0.0374532
Tin_6_8h	0	0	0	0	0	0	0.0449438	0.677903	0	0.657928	0.0399501	0.0749064	0	0.00499376	0.00873908	0.88764	0.260924	0.0062422	0.197253	0.675406	0.0149813
Bin_6_8h	0	0	0	0	0	0	0	0	0.164794	0	0.948814	0.660424	0	0.00124844	0	0.838951	0	0	0	0.00124844	0.419476
Bin_8_10h	0	0	0	0	0	0	0	0	0.00124844	0.051186	0	0.855181	0	0.00374532	0	0.0174782	0	0	0	0.00124844	0.0262172
Bin_10_12h	0	0	0	0	0	0	0	0.00124844	0	0.0898876	0.144819	0	0	0.00249688	0	0.0062422	0	0	0	0.00124844	0.00998752
Twi_2_4h	0	0	0	0	0	0	0	0	0	0.00749064	0	0.0224719	0	0.0162297	0	0.00249688	0	0	0.00374532	0.00249688	0.0137328
Twi_4_6h	0	0	0	0	0	0	0	0.00499376	0	0.00249688	0.0923845	0.0224719	0.98377	0	0.993758	0.00998752	0	0.993758	0.00124844	0	0.019975
Twi_6_8h	0	0	0	0	0	0	0	0	0	0	0.00249688	0.00374532	0	0.0062422	0	0.00124844	0	0	0.0262172	0	0.0137328
Bap_6_8h	0	0	0	0	0	0	0	0	0.11236	0.161049	0.00499376	0.0212235	0	0.00374532	0	0	0	0	0.00374532	0.0224719	0.00499376
Mef2_2_4h	0	0	0	0	0	0	0	0	0.0062422	0	0.0337079	0.0162297	0	0.00124844	0	0.0224719	0	0.172285	0.454432	0.253433	0.393258
Mef2_4_6h	0	0	0	0	0	0	0	0	0	0.00249688	0.127341	0.0349563	0	0.0062422	0.00873908	0.0162297	0.692884	0	0.957553	0.011236	0.00873908
Mef2_6_8h	0	0	0	0	0	0	0	0	0	0.00124844	0.0249688	0.0187266	0	0	0.973783	0.0249688	0.0212235	0.0424469	0	0.219725	0.00499376
Mef2_8_10h	0	0	0	0	0	0	0	0	0.00374532	0.0349563	0.00749064	0.0187266	0	0	0	0.0848939	0.0187266	0.779026	0.780275	0	0.988764
Mef2_10_12h	0	0	0	0	0	0	0	0	0	0	0	0.00374532	0	0	0	0.0337079	0	0	0	0.011236	0

## Sheet: partitionMCMC
	Meso	VM	SM	CM	Meso_SM	VM_SM	Tin_2_4h	Tin_4_6h	Tin_6_8h	Bin_6_8h	Bin_8_10h	Bin_10_12h	Twi_2_4h	Twi_4_6h	Twi_6_8h	Bap_6_8h	Mef2_2_4h	Mef2_4_6h	Mef2_6_8h	Mef2_8_10h	Mef2_10_12h
Meso	0	0	0	0	0	0	0.010978	0.00798403	0.00898204	0.0349301	0.0139721	0.0319361	0.91018	0.0419162	0	0.0499002	0.000998004	0	0.00399202	0.00598802	0.0199601
VM	0	0	0	0	0	0	0.0139721	0.011976	0.0768463	0.97006	0.792415	0.231537	0	0.776447	0	0.404192	0.000998004	0	0	0.000998004	0.0329341
SM	0	0	0	0	0	0	0.0548902	0.0129741	0.00399202	0.0219561	0.0159681	0.0439122	0.000998004	0.00998004	0	0.0818363	0.000998004	0	0.781437	0.243513	0.972056
CM	0	0	0	0	0	0	0.0209581	0.12475	0	0.0299401	0.0159681	0.750499	0	0.00698603	0.000998004	0.0508982	0.00299401	0	0.000998004	0.000998004	0.10479
Meso_SM	0	0	0	0	0	0	0.854291	0.712575	0.444112	0.0259481	0.0229541	0.0768463	0.00399202	0.00299401	0	0.136727	0.94511	0.453094	0.262475	0.158683	0.172655
VM_SM	0	0	0	0	0	0	0.0239521	0.0359281	0.00199601	0.245509	0.153693	0.774451	0.813373	0.00598802	0	0.0558882	0.000998004	0	0.0299401	0.98503	1
Tin_2_4h	0	0	0	0	0	0	0	0.39521	0.0139721	0.00898204	0.0708583	0.0309381	0.0728543	0.454092	0.00598802	0.00798403	0	0	0.000998004	0.000998004	0.0259481
Tin_4_6h	0	0	0	0	0	0	0.60479	0	0.291417	0.00199601	0.279441	0.0778443	0.0279441	0.993014	0.992016	0.011976	0.361277	1	0	0.000998004	0.0229541
Tin_6_8h	0	0	0	0	0	0	0.139721	0.708583	0	0.386228	0.011976	0.0708583	0	0.00499002	0.0189621	0.572854	0.402196	0.0369261	0.284431	0.443114	0.010978
Bin_6_8h	0	0	0	0	0	0	0	0	0.138723	0	0.933134	0.659681	0	0.00998004	0	0.843313	0.000998004	0	0.000998004	0.00199601	0.431138
Bin_8_10h	0	0	0	0	0	0	0	0	0.000998004	0.0668663	0	0.881238	0	0.0179641	0	0.0179641	0	0	0	0.00698603	0.0259481
Bin_10_12h	0	0	0	0	0	0	0	0.000998004	0	0.0728543	0.118762	0	0	0.00399202	0	0.00998004	0	0	0	0.00299401	0.0259481
Twi_2_4h	0	0	0	0	0	0	0.000998004	0.000998004	0	0.0389222	0.00399202	0.0429142	0	0.105788	0	0.00499002	0	0	0.0209581	0.00199601	0.0149701
Twi_4_6h	0	0	0	0	0	0	0.00299401	0.00698603	0	0.00199601	0.0678643	0.0169661	0.894212	0	0.998004	0.00399202	0	0.986028	0.00299401	0	0.0319361
Twi_6_8h	0	0	0	0	0	0	0	0	0	0.000998004	0.0129741	0.0179641	0	0.00199601	0	0.00499002	0	0	0.0379242	0.000998004	0.0249501
Bap_6_8h	0	0	0	0	0	0	0	0	0.427146	0.156687	0.00598802	0.0329341	0	0.010978	0	0	0	0.000998004	0.0159681	0.0518962	0.00998004
Mef2_2_4h	0	0	0	0	0	0	0	0	0.011976	0.00499002	0.0698603	0.0449102	0	0.00199601	0	0.0129741	0	0.297405	0.597804	0.417166	0.493014
Mef2_4_6h	0	0	0	0	0	0	0	0	0	0.00199601	0.148703	0.0239521	0	0.0129741	0.010978	0.00698603	0.55988	0	0.967066	0.0179641	0.010978
Mef2_6_8h	0	0	0	0	0	0	0	0	0	0	0.0469062	0.0229541	0	0	0.962076	0.0269461	0.0179641	0.0329341	0	0.368263	0.00898204
Mef2_8_10h	0	0	0	0	0	0	0	0	0.00499002	0.0239521	0.00199601	0.0219561	0	0.00399202	0	0.0958084	0.00399202	0.630739	0.631737	0	0.977046
Mef2_10_12h	0	0	0	0	0	0	0	0	0	0	0.00399202	0.0179641	0	0.00199601	0	0.0409182	0	0	0	0.0229541	0

## Sheet: bcdag
	Meso	VM	SM	CM	Meso_SM	VM_SM	Tin_2_4h	Tin_4_6h	Tin_6_8h	Bin_6_8h	Bin_8_10h	Bin_10_12h	Twi_2_4h	Twi_4_6h	Twi_6_8h	Bap_6_8h	Mef2_2_4h	Mef2_4_6h	Mef2_6_8h	Mef2_8_10h	Mef2_10_12h
Meso	0	0	0	0	0	0	0	0	0	0	0	0	0.009	0	0	0	0.001	0	0.002	0	0
VM	0	0	0.001	0.002	0	0	0.001	0	0	0.002	0.002	0	0	0.001	0	0	0	0	0	0	0
SM	0	0	0	0	0	0.003	0	0	0	0	0	0	0	0	0	0.001	0	0	0.003	0	0.011
CM	0.001	0	0	0	0	0	0	0.001	0	0	0	0.002	0	0	0	0	0.001	0	0	0.001	0
Meso_SM	0	0	0.001	0	0	0	0.046	0.004	0	0	0	0	0	0	0	0.001	0.018	0.019	0	0	0
VM_SM	0	0	0.001	0	0	0	0	0	0	0.002	0.001	0	0.002	0	0	0	0	0	0	0.001	0.101
Tin_2_4h	0	0	0	0	0.636	0	0	0.098	0	0	0	0	0	0	0	0	0	0	0	0	0
Tin_4_6h	0	0	0	0	0.043	0	0.902	0	0.975	0	0.001	0	0	0.394	0.029	0	0	0.246	0	0	0
Tin_6_8h	0	0	0.001	0	0	0	0	0.025	0	0	0	0	0.005	0	0.001	0.987	0.006	0	0.029	0	0
Bin_6_8h	0	0.441	0	0	0	0.001	0	0	0	0	0.995	0	0.006	0	0	0.01	0	0	0	0	0.001
Bin_8_10h	0.001	0.554	0.001	0	0	0	0	0	0	0.005	0	0.998	0	0	0	0	0	0	0	0	0
Bin_10_12h	0	0.001	0	0	0	0.007	0	0	0	0	0.002	0	0.001	0	0	0	0	0	0	0	0
Twi_2_4h	0.033	0	0	0	0.001	0.002	0	0	0.008	0	0	0	0	0.091	0.001	0	0	0	0.002	0.001	0
Twi_4_6h	0	0	0	0	0.001	0	0	0.606	0	0	0.001	0	0.909	0	0.784	0	0	0.479	0	0	0
Twi_6_8h	0.001	0	0	0	0	0	0	0.006	0	0	0	0	0	0.216	0	0	0	0.004	0.125	0	0
Bap_6_8h	0	0	0.001	0	0.001	0	0	0	0.013	0.99	0	0	0.004	0	0	0	0.001	0	0	0.001	0
Mef2_2_4h	0	0	0	0	0.208	0.002	0	0	0.005	0	0.002	0	0	0	0	0	0	0.079	0.005	0.001	0
Mef2_4_6h	0	0	0.001	0	0.049	0	0	0.754	0	0	0.007	0	0	0.465	0.001	0	0.921	0	0.394	0	0
Mef2_6_8h	0.001	0	0.001	0	0	0	0	0	0.936	0	0.002	0	0	0	0.875	0	0.025	0.606	0	0.671	0
Mef2_8_10h	0	0	0.001	0	0	0.001	0	0	0.006	0	0	0	0	0.053	0	0	0.013	0.024	0.329	0	0.794
Mef2_10_12h	0	0	0.004	0	0	0.899	0	0.001	0	0	0	0	0.001	0.007	0	0	0.007	0	0	0.206	0

## Sheet: scanBMA
	Meso	VM	SM	CM	Meso_SM	VM_SM	Tin_2_4h	Tin_4_6h	Tin_6_8h	Bin_6_8h	Bin_8_10h	Bin_10_12h	Twi_2_4h	Twi_4_6h	Twi_6_8h	Bap_6_8h	Mef2_2_4h	Mef2_4_6h	Mef2_6_8h	Mef2_8_10h	Mef2_10_12h
Meso	0	0	0	0	0	0	0	0	0	0	0	0	0.597092	0.0096493	0	0	0	0	0	0	0
VM	0	0	0	0	0	0.0156013	0	0.0439973	0.0299206	0.0594271	0.0824827	0	0	0.0947452	0	0	0	0	0	0	0
SM	0	0	0	0	0	0.240404	0.0746559	0	0	0	0	0	0	0	0	0	0	0	0.520809	0	0.864613
CM	0	0	0	0	0	0.0410132	0.107122	0.0978201	0	0	0.038303	0.292077	0.0088469	0	0	0	0.0083401	0	0	0	0.0525319
Meso_SM	0.0413474	0	0	0	0	0	0.201768	0	0	0	0	0	0.0158153	0	0	0.055466	0.734761	0.0921584	0	0	0
VM_SM	0	0.0669105	0.154082	0	0	0	0	0.119645	0	0	0	0.322652	0.323596	0	0	0	0.0567667	0	0	0.0391317	1
Tin_2_4h	0.0557804	0	0.0954899	0	1	0	0	1	0.0574302	0	0.0462496	0	0.0295926	0.746242	0.409447	0	0	0	0.0251747	0.0155119	0
Tin_4_6h	0.0416335	0	0	0.0442902	0	0.0756942	1	0	1	0.0376139	0.0398257	0.0825643	0.0096201	0.507247	0.941158	0	0	1	0	0.0228045	0.014814
Tin_6_8h	0.0696796	0.0473186	0	0	0.0661747	0	0.0260853	0.929714	0	0.456618	0	0.020432	0.336674	0	0.0606721	1	0.679511	0	0.468647	0	0
Bin_6_8h	0	0.570673	0	0	0	0.0314325	0	0	0.214676	0	1	0.477104	0.510675	0	0	1	0.0078995	0.0595924	0	0.559992	0.465852
Bin_8_10h	0	0.586937	0	0	0	0	0	0	0.0240475	1	0	1	0	0	0	0	0	0.0359738	0.016865	0.109754	0.0268129
Bin_10_12h	0	0.0201761	0	0.0755222	0	0.662523	0	0	0	0.703174	1	0	0.0569743	0	0	0	0	0	0.0081039	0.218815	0.0232756
Twi_2_4h	0.953359	0.0238035	0	0.0812783	0	0.180636	0.0162687	0	0.154434	0	0	0.0876276	0	1	0	0	0.123256	0	0.154402	0	0.039966
Twi_4_6h	0	0.163608	0	0	0	0.0145902	0.629723	0.696463	0	0	0.0516612	0.0271436	1	0	1	0	0	1	0.189033	0.0691699	0.0167655
Twi_6_8h	0.0298134	0.0138275	0	0.0417405	0	0	0.486256	0.94265	0.0570374	0	0	0	0	1	0	0	0	0.0809783	1	0	0
Bap_6_8h	0	0.131661	0	0	0.330252	0	0	0.0976065	1	1	0	0	0.129267	0	0	0	0.0079952	0	0.0523922	0.016966	0
Mef2_2_4h	0.0343798	0.0101649	0	0	0.935494	0.265856	0	0	0.245122	0.0539232	0.0424498	0	0.0882891	0.0116954	0	0	0	0.892663	0.133715	0.0416426	0.202872
Mef2_4_6h	0	0.0135651	0	0	0	0	0	0.979499	0	0	0.0789453	0.0093214	0	0.932311	0.210357	0	1	0	1	0.375196	0
Mef2_6_8h	0.0619105	0.0166766	0.15027	0	0	0	0.0169322	0	0.912533	0.0155516	0.0533966	0	0.0407406	0.204351	1	0.0516906	0.446538	1	0	1	0
Mef2_8_10h	0.0486771	0.0521641	0	0	0	0.0609907	0.015587	0	0	0	0	0	0.059751	0.354716	0	0.0814797	0.352909	0.928455	1	0	1
Mef2_10_12h	0	0.0102017	0.627394	0	0	1	0	0	0	0.0193619	0	0	0.250514	0.0436543	0	0.100887	0.415756	0	0	1	0
